# Supplementary material for: Aberrant Salience Network Functional Connectivity in Resting-State and Fear-Related Autobiographical Memory Recall in Female Adolescents with Borderline Personality Disorder
Source: Brain Sci. 2025 Oct 25;15(11):1146. doi: 10.3390/brainsci15111146 (PMC12650605; doi:10.3390/brainsci15111146)
Supplement: Supplementary file 1 [file brainsci-15-01146-s001.zip]

Archive with 1 entries (1 files):
- brainsci-3929069-supplementary.pdf
